# Supplementary material for: Integration of Liver Glycogen and Triglyceride NMR Isotopomer Analyses Provides a Comprehensive Coverage of Hepatic Glucose and Fructose Metabolism
Source: Metabolites. 2022 Nov 19;12(11):1142. doi: 10.3390/metabo12111142 (PMC9698123; doi:10.3390/metabo12111142)
Supplement: Supplementary file 1 [file metabolites-12-01142-s001.zip]

Archive with 1 entries (1 files):
- metabolites-2000371-supplementary.pdf
